# Supplementary material for: Intrinsic cardiac adrenergic cells contribute to LPS-induced myocardial dysfunction
Source: Commun Biol. 2022 Jan 25;5:96. doi: 10.1038/s42003-022-03007-6 (PMC8789803; doi:10.1038/s42003-022-03007-6)
Supplement: Supplementary file 3 — Supplementary Data 1 [file 42003_2022_3007_MOESM3_ESM.xlsx]

## Sheet: Fig.2
Fig.2
b	Norepinephrine in supernatants					c	Norepinephrine in perfusate
	Control	LPS (0.01μg/mL)	LPS (0.1μg/mL)	LPS (1μg/mL)		Perfusion time(min)	Control	Control	Control	Control	Control	Control	Control		LPS (1.5 μg/mL)	LPS (1.5 μg/mL)	LPS (1.5 μg/mL)	LPS (1.5 μg/mL)	LPS (1.5 μg/mL)	LPS (1.5 μg/mL)	LPS (1.5 μg/mL)
	4.547	10.618	12.988	12.896		20	1.57707	1.95936	0.511834	1.36873	0.202856	0.802105	2.45974		2.41159	0.691471	2.08354	1.94763	2.19893	2.01524	1.68388
	4.78	10.018	9.921	11.118		80	0.494191	1.85853	3.38515	2.08354	1.74883	1.59829	0.202856		0.820756	0.618912	1.45123	2.9339	1.04942	3.66326	3.523
	9.054	9.814	12.484	11.785		140	1.20696	2.03793	1.08841	1.12767	0.972192	0.858243	3.46757		1.64094	2.08354	0.655073	0.169624	3.33068	1.26712	2.68051
	0h	6h	12h			d	Norepinephrine in myocardial homogenate
	7.033	8.788	11.102			Control	LPS (1.5 μg/mL)
	7.254	9.646	10.79			8.75	250.59
	7.566	11.102	11.349			116.26	194.76
						23.21	7.37
						78.26	181.41
						106.55	110.97
						3.97	173.22
						104.38	85.23
g	NRVMICA cell+					h
	Control	LPS (1μg/mL)	CGP20712A+LPS	CGP20712A			NRVM ICA cell+	NRVM ICA cell+	NRVM ICA cell+	NRVM ICA cell-	NRVM ICA cell-	NRVM ICA cell-
	1.76655	355.635	207.64	10.7995		Control	0.0089	0.0159	0.0071	0.0105	0.0068	0.0123
	13.5634	343.21	199.565	12.8731		LPS (1μg/mL)	0.3832	0.4086	0.379	0.3509	0.3487	0.3488
	3.16131	336.066	215.713	2.46416
	NRVMICA cell-
	Control	LPS (1μg/mL)	CGP20712A+LPS	CGP20712A
	6.5873	256.64	252.936	6.32275
	7.6455	241.032	246.587	6.0582
	6.85185	271.19	278.862	6.5873

## Sheet: Fig.3
Fig.3
c	TH mRNA				DBH mRNA
	0 h	6 h	12 h			0 h	6 h	12 h
	1	2.23	2.22			1	2.38	3.01
	1	1.38	3.26			1	3.62	2.58
	1	3.53	1.11			1	1.96	1.45
	1	1.82	2.42			1	1.11	1.87
	Saline	0.01	0.1	1		Saline	0.01	0.1	1
	1	0.77	6.98	9.73		1	1.87	2.38	2.27
	1	1.65	5.14	2.67		1	2.35	2.07	1.89
	1	2.13	3.2	5.28		1	4.06	2.99	2.57
d	TH/GAPDH WB					DBH/GAPDH WB
	0 h	6 h	12 h			0 h	6 h	12 h
	0.153	0.6511	1.2819			0.3727	1.9143	1.5271
	0.1891	0.6733	0.5089			0.6239	0.9608	1.87
	0.1106	0.999	1.0572			0.1641	1.2908	0.6698
e	TH/GAPDH WB					DBH/GAPDH WB
	Saline	0.01	0.1	1		Saline	0.01	0.1	1
	0.1844	0.5069	0.76	0.7881		0.3874	0.9197	1.2865	2.7891
	0.1261	0.3967	0.6547	0.905		0.3402	0.9892	1.5122	2.6804
	0.2027	0.6258	1.1369	1.2421		0.2692	0.8982	1.4384	1.686
f	TH mRNA-LPS perfusion					DBH mRNA-LPS perfusion			g	TH/GAPDH-LPS perfusion			DBH/GAPDH in myocardium-LPS perfusion
	Control	LPS perfusion				Control (K-H buffer)	LPS perfusion			Control	LPS perfusion		Control	LPS perfusion
	1	1.58				1	1.98			0.65	0.88		0.46	0.74
	1	1.27				1	3.74			0.48	1.13		0.7	0.89
	1	1.36				1	2.13			0.07	1.04		0.09	1.24
	1	1.59				1	1.91			0.16	0.35		0.31	1.34
	1	3.18				1	1.54			0.19	0.89		0.52	0.36
	1	2.44				1	1.29			0.04	0.43

## Sheet: Fig.4
Fig. 4
b	Norepinephrine in supernatants from ICA cells
	Control	LPS (1 μg/mL)	Viper + LPS	Viper (10μM)
	15.62	47.89	22.71	25.67
	22.15	27.39	14.42	15.62
	18.89	29.09	13.9	20.64							d	TLR4/GAPDH in mouse cardiomyocytes
c	TH/GAPDH in ICA cells WB					DBH/GAPDH in ICA cells WB						Wildtype	Tlr4Lps-del
	Control	LPS (1 μg/mL)	Viper + LPS	Viper (10μM)		Control	LPS (1 μg/mL)	Viper + LPS	Viper (10μM)			1.15016	0.104454
	0.125	0.2125	0.1288	0.0846		0.13	0.16	0.08	0.12			1.20395	0.009009
	0.145	0.18	0.1173	0.1173		0.16	0.22	0.1	0.13			0.68256	0.111762
	0.1725	0.205	0.1212	0.1192		0.13	0.19	0.11	0.07			0.519141	0.130399
e	Norepinephrine in supernatants from MRVM+ICA cells
		Wildtype					Tlr4Lps-del
	Control	7.967	6.473	11.545	11.073	13.592	8.039	8.497	11.327
	LPS (1 μg/mL)	14.281	11.027	15.383	15.047	16.42	8.913	5.645	4.261
f	DBH/GAPDH WB of MRVM+ICA cells
		Control					LPS (1 μg/mL)
	Wildtype	0.265884	0.271692	0.076096			0.360515	0.488062	0.398341
	Tlr4Lps-del	0.261398	0.332646	0.120804			0.291432	0.177968	0.014689
g	Luciferase RLUs
		Saline				LPS (1 μg/mL)
	TH-luc-/RLTK	0.1194	0.1216	0.1235	0.0928	0.1769	0.1505	0.1331	0.1489
	AP1-luc-/RLTK	0.0176	0.0238	0.0228		0.0284	0.0295	0.0272	0.031
h	Luciferase RLUs
		Vector (100ng)				TRIF(100ng)				MyD88(100ng)
	TH-luc-/RLTK	0.0428	0.0407	0.1099	0.0974	0.2893	0.295	0.3839	0.4914	0.1876	0.1983	0.388	0.2627
	AP1-luc-/RLTK	0.0075	0.0066	0.0097	0.0105	0.1438	0.1606	0.1521	0.2302	0.0985	0.1836	0.1319	0.106
j	TH-luc-/RLTK-luc-
	Vector			MyD88			siRNA c-Jun+MyD88
	0.1109	0.1508	0.0557	0.5051	0.5268	0.4775	0.3423	0.3534	0.3185
	Vector				MyD88				siRNA c-Fos+MyD88
	0.2225	0.2184	0.0562		0.5155	0.5592	0.5663		0.4141	0.3237	0.3119

## Sheet: Fig.6
Fig. 6
a	TNF-a in the supernatants (antagonists + LPS)
	Control	LPS (1 μg/mL)	α1 antagonist+LPS	α2 antagonist+LPS	α2A antagonist+LPS	β1 antagonist+LPS	β2 antagonist+LPS	β3 antagonist+LPS	α1 antagonist	α2 antagonist	α2A antagonist	β1 antagonist	β2 antagonist	β3 antagonist
	16.58	184.29	205.99	185.87	172.8	139.57	123.42	223.05	8.6	9.05	9.94	4.42	8.38	9.05
	5.73	213.42	254.67	211.76	186.13	116.93	121.01	226.01	11.3	9.94	14.26	11.98	11.07	8.38
	15.42	210.52	180.76	194.63	169.47	151.54	128.96	210.1	20.59	9.05	9.49	4.42	17.05	7.93
	1.86	202.45	175.12	159.13	184.86	123.99	148.63	193.61	10.9	6.24	1.48	3.86	12.81	2.43
	22.33	188.13	171.36	177.82	182.15	102.58	139.82	138.27	7.19	0.52	1.95	4.24	1	3.29
	3.86	227.2	206.9	162.13	197.47	114.46	150.72	152.29	3.86	9.95	3.29	0.9	2.9	12.81
		186.8	189.23	178.8	168.69	116.95	123.99	140.85
		208.8	177.82	213.62	163.47	119.46	118.96	113.46
		179.47	216.43	159.47	187.59	139.3	143.95	152.81
b	P-IkBa/IkBa in NRVM+ICA cells					P-p65/p65 in NRVM+ICA cells
	Control	LPS	CGP20712A+LPS	CGP20712A		Control	LPS	CGP20712A+LPS	CGP20712A
	0.0163	0.4795	0.195	0.0262		0.1519	0.4411	0.2546	0.1223
	0.0137	0.238	0.1097	0.0064		0.0144	0.3025	0.1241	0.0646
	0.2122	0.4033	0.1691	0.0377		0.2605	0.5193	0.2772	0.2043
c	P-p38/p38 in NRVM+ICA cells					P-JNK/JNK in NRVM+ICA cells					P-ERK1/2/ERK1/2 in NRVM+ICA cells
	Control	LPS	CGP20712A+LPS	CGP20712A		Control	LPS	CGP20712A+LPS	CGP20712A		Control	LPS	CGP20712A+LPS	CGP20712A
	0.095	0.5345	0.3163	0.2255		0.4945	0.6472	0.4336	0.1627		0.0255	0.0986	0.3285	0.3383
	0.2847	0.6434	0.3193	0.2618		0.4903	0.887	0.4641	0.2481		0.0658	0.1111	0.3154	0.2639
	0.1906	0.7108	0.339	0.1477		0.27	0.5233	0.2899	0.1829		0.011	0.1563	0.2629	0.3481
d	P-CREB/CREB in NRVM+ICA cells					e	P-CaMKII/CaMKII in NRVM+ICA cells				f	TNF-a in supernatants (KN93+lps)
	Control	LPS	CGP20712A+LPS	CGP20712A			Control	LPS	CGP20712A+LPS	CGP20712A		Control	LPS (1 μg/mL)	1 uM KN93+LPS	10 uM KN93+LPS	100 uM KN93+LPS	1 uM KN93	10 uM KN93	100 uM KN93
	1.0999	1.1741	1.1501	0.584			0.0494	0.3852	0.0312	0.0009		10.04	134.68	120.08	79.92	91.47	5.5	8.91	5.88
	0.7018	0.9932	1.2352	1.0917			0.2162	0.6191	0.3625	0.0556		5.12	168.5	117.1	91.05	93.13	2.86	3.99	5.12
	0.8981	1.3551	0.8827	0.3245			0.0026	0.4199	0.2025	0.2387		7.58	151.68	136.42	97.29	108.2	6.26	5.12	4.37
							0.1103	0.7183	0.0312	0.0007
g	P-CaMKII/CaMKII in NRVM+ICA cells (KN93+LPS)
	Control			LPS			KN93(1μM)+LPS			KN93(1μM)
	0.2522	0.068	0.0359	0.3756	0.2837	0.4112	0.0464	0.1883	0.0279	0.0195	0.0882	0.0583
h	P-p65/p65 in NRVM+ICA cells
	Control			LPS			KN93(1μM)+LPS			KN93(1μM)
	0.0139	0.0101	0.0196	0.0209	0.024	0.0355	0.0086	0.0048	0.0055	0.0064	0.0121	0.0126
	P-IkBa/IkBa in NRVM+ICA cells
	Control	LPS	KN93(1μM)+LPS	KN93(1μM)
	0.0011	0.5782	0.0166	0.0409
	0.3789	0.5531	0.0682	0.0942
	0.1891	0.7145	0.1105	0.1641
i	P-p38/p38 in NRVM+ICA cells					P-JNK/JNK in NRVM+ICA cells
	Control	LPS	KN93(1μM)+LPS	KN93(1μM)		Control	LPS	KN93(1μM)+LPS	KN93(1μM)
	0.0588	0.5282	0.354	0.2844		0.1922	0.365	0.0794	0.0098
	0.2929	0.6773	0.2044	0.0156		0.208	0.2347	0.1683	0.1092
	0.2016	0.2447	0.1502	0.1957		0.0509	0.4312	0.0499	0.0393
	0.1101	0.2922	0.1388	0.2021
j	P-ERK1/2/ERK1/2 in NRVM+ICA cells
	Control	LPS	KN93(1μM)+LPS	KN93(1μM)
	0.0272	0.1401	0.1922	0.2043
	0.0446	0.106	0.175	0.1121
	0.0464	0.1402	0.209	0.2516
	0.0223	0.1279	0.3383	0.3221

## Sheet: Fig.7
Fig. 7
a	TNF-a in the supernatants (Dob1uM10min +LPS6+pki-TNF)								c	P-CREB/CREB in NRVM+ICA cells
	Control	LPS(1μg/mL) 6h	DOB(1uM)10min+LPS 6h	DOB(1uM)10min+PKI+LPS 6h	PKI+LPS 6h	DOB(1uM)10min	DOB(1uM)10min+PKI	PKI		Control	LPS (1 μg/mL)	DOB(1μM)+LPS	DOB(1μM)
	4.68	54.4	44.9	49.4	70.9	5.71	8.42	7.53		0.3421	0.3255	0.2307	0.4626
	5.87	61.4	41.4	54.9	64.4	8.12	9.1	2.91		0.5486	0.7425	0.3647	0.4631
	3.71	53.9	39.4	72.4	77.9	4.92	1.33	3.19		0.4034	0.2507	0.2842	0.1503
b	TNF-a in the supernatants (Dob3h 6h+LPS12h)								d	P-CaMKII/CaMKII in NRVM+ICA cells
	Control	LPS(1μg/mL) 12h	DOB(1uM)3h+LPS 12h	DOB(1uM)6h+LPS 12h	DOB(1uM)3h	DOB(1uM)6h				Control	LPS (1 μg/mL)	DOB(1μM)+LPS	DOB(1μM)
	2.7	145.49	116.3	151.4	0.48	1.22				0.0638	0.1919	0.2725	0.3947
	0.48	137.58	130.96	152.71	4.18	6.39				0.0572	0.0575	0.4132	0.4616
	6.39	98.09	145.49	154.68	0.48	4.18				0.0669	0.0496	0.2754	0.5331
e	P-IkBa/IkBa in NRVM+ICA cells					P-JNK/JNK in NRVM+ICA cells
	Control	LPS (1 μg/mL)	DOB(1μM)+LPS	DOB(1μM)		Control	LPS (1 μg/mL)	DOB(1μM)+LPS	DOB(1μM)
	0.173	0.3349	0.5043	0.2581		0.0032	0.0819	0.2927	0.2819
	0.2253	0.3425	0.5908	0.3384		0.0038	0.0851	0.3617	0.2868
	0.1729	0.4662	0.5623	0.2727		0.0043	0.0947	0.2925	0.2835
f	P-ERK1/2/ERK1/2 in NRVM+ICA cells				g	P-p38/p38 in NRVM+ICA cells
	Control	LPS (1 μg/mL)	DOB(1μM)+LPS	DOB(1μM)		Control	LPS (1 μg/mL)	DOB(1μM)+LPS	DOB(1μM)
	0.0321	0.2909	0.0435	0.1018		0.3643	0.431	0.629	0.6266
	0.1928	0.4922	0.0132	0.0479		0.4176	0.7278	0.695	0.5086
	0.3553	0.6198	0.1436	0.0295		0.4317	0.6608	0.5052	0.4525
h	Adult rat heart perfusion: +dP/dt-Nepicastat+LPS perfusion-%
		K-H buffer							LPS							Nepicastat+LPS
	0	100	100	100	100	100	100	100	100	100	100	100	100	100	100	100	100	100	100	100
	30	160.059	184.07	110.577	117.919	112.173	144.258	114.619	111.151	95.5135	88.2609	106.521	80.3103	89.0964	133.905	161.157	92.2388	123.778	152.817	115.854
	60	145.91	192.236	116.423	150.66	111.3	134.449	119.048	110.893	67.027	60.8696	99.9636	70	69.3976	136.333	164.132	97.4129	124.796	139.437	119.498
	120	149.3	184.94	136.923	152.284	111.208	136.93	109.714	103.252	40.2162	47.8261	56.9035	18.8276	31.747	86.0476	162.975	100.1	114.868	114.469	106.696
i	Adult rat heart perfusion: -dP/dt-Nepicastat+LPS perfusion-%
		K-H buffer							LPS							Nepicastat+LPS
	0	100	100	100	100	100	100	100	100	100	100	100	100	100	100	100	100	100	100	100
	30	170.985	225.964	97.147	94.2369	114.149	169.944	112.302	131.049	97.076	80.0893	105.063	77.6713	72.9067	155.2	163.738	104.086	113.666	134.04	129.125
	60	154.015	188.427	103.658	148.026	112.234	151.264	133.13	126.853	69.1521	51.25	95.6847	73.692	56.2133	155.2	162.617	101.93	104.709	121.987	135.375
	120	140.876	174.036	117.045	129.136	108.617	148.034	114.129	120.979	52.924	50.625	54.4879	28.0029	27.36	75.4	160.748	106.243	110.803	93.8616	105.5
j	Cardiac TNF-a
		K-H buffer							LPS							Nepicastat+LPS
	TNF	58.86	71.57	105.04	133.18	76.72	74.83	72.42	165.16	118.25	237.43	107.84	150.95	133.88	200.66	124.99	101.24	116.2	116.21	94.45
	Cardiac Norepinephrine
		K-H buffer							LPS							Nepicastat+LPS
	NE	5.56177	5.67042	42.9221	34.0439	52.4354	135.925	63.5398	68.2791	241.353	121.828	172.8	150.94	68.6133	51.7085	87.8404	57.0671	21.0017	37.7296	35.0122
k	Heart rate
		K-H buffer							LPS							Nepicastat+LPS
	30	171	233	194	264	200	210	151	225	173	309	240	210	230	171	188	186	206	227	233
	60	171	234	212	243	252	216	226	254	173	292	260	108	225	163	203	216	205	244	250
	120	168	232	133	231	243	241	209	274	165	133	212	206	184	155	186	235	136	245	242
