# Supplementary material for: Intrinsic cardiac adrenergic cells contribute to LPS-induced myocardial dysfunction
Source: Commun Biol. 2022 Jan 25;5:96. doi: 10.1038/s42003-022-03007-6 (PMC8789803; doi:10.1038/s42003-022-03007-6)
Supplement: Supplementary file 4 — Supplementary Data 2 [file 42003_2022_3007_MOESM4_ESM.xlsx]

## Sheet: Sheet1
Supplementary Data 2
Sequence of pGL3-Rat-TH promoter luciferase reporter plasmid
Sequence (promoter regions -2000-+1, 5’-3’)
TTCTCTATCGATAGGTACCGAGCTCTTACGCGTGCTAGCTTGCCTCACCCTGGAATCCCCAGCACCCTCCAAAGGAGGACCCTGGGAGTGGGCATAGACGCCCTTCAGGTGTGGGCAACAGCCCCCAGTCCTCAGGATGAAAGGCTAAGGTGCAGCCAGCTCTGCCTTCACGGTGGGAATGTCTCTATGTGAGCCCTTTCTGGGCTGTGAAGAACGCTCTGAGAAGGGTCCTGGGACCCTGGATAGGCCAGAGCTGTGCTGGGCATGTAGAGACAGGAGTGGGCTAAAGCAGCAAAGGCACTGACCAAGGAAGAGTTCAGAGAGGAGCGTGGAATATGGGGAGGGGTTCATAGTAAGAGAGAGCAGGCAGTGGAGAGTAAATAGTCACTGAGCCGGGGT…
